# Supplementary material for: Serum levels of PTEN and progranulin as potential diagnostic and prognostic biomarkers for severe pneumonia in the elderly
Source: PeerJ. 2026 Mar 24;14:e20956. doi: 10.7717/peerj.20956 (PMC13024236; doi:10.7717/peerj.20956)
Supplement: Supplemental Information 1 [file peerj-14-20956-s001.xlsx]

## Sheet: Control Group
Gender	Age	BMI	White blood cell counts	albumin	CRP	procalcitonin	PTEN	Progranulin
female	88	23	11	35	28	0.54	2.5	52.5
female	88	23	15	36	25	0.59	1.1	56.5
male	88	19	12	25	76	0.62	2.8	52.5
male	87	22	11	45	73	0.86	4.3	51
female	86	22	8	32	23	0.43	2.4	79
female	86	24	10	36	30	0.52	2.6	53
male	85	14	6	26	75	0.75	3.6	49
male	85	22	15	37	38	0.45	2.6	77
female	84	22	10	30	68	0.46	1.5	68
male	83	15	10	32	52	1.26	3.8	81
male	83	24	5	42	23	0.59	3.1	61.5
male	83	22	11	46	42	0.43	2.6	81
female	83	18	7	35	28	0.46	2.5	59
male	82	20	6	34	63	0.48	2.6	73
male	82	19	9	28	55	0.72	2.6	67.5
male	81	23	14	38	36	0.72	1.2	66
male	81	18	16	48	65	0.56	4.9	53
male	81	22	13	34	47	0.81	1.4	62.5
male	80	22	8	46	25	1.03	4.8	48
male	80	14	14	38	36	0.46	1.5	61.5
male	77	18	15	36	46	0.56	1.6	71.5
male	77	21	14	32	64	0.46	2.6	67.5
male	76	24	8	31	53	0.82	2.8	63
male	76	20	13	34	52	0.43	2.5	72.5
female	76	22	12	29	75	0.43	1.2	67
female	76	22	12	33	26	0.12	2.3	56
male	76	22	10	32	34	0.52	2.6	65
male	76	23	13	31	38	0.84	1.5	62.5
female	76	24	13	26	68	0.82	1.3	69
male	75	23	7	33	26	0.72	2.1	67.5
male	75	25	8	32	42	0.63	2.6	52
female	75	28	18	35	26	0.58	3.9	42.5
male	75	15	16	32	42	0.23	1.5	78
female	75	21	13	34	64	0.42	2.8	60
male	75	22	14	33	28	0.72	2.4	79
male	75	29	9	36	69	0.46	2.8	63
male	74	25	6	42	86	2.16	4.3	78
male	74	26	6	35	36	0.62	3.8	51
female	74	31	9	41	36	0.63	1.6	76.5
female	74	18	15	36	53	0.43	2.4	60.5
male	74	23	10	34	58	0.53	2.4	62.5
male	73	20	12	36	46	0.43	2.1	65
male	73	26	18	36	52	0.5	3	65
female	73	18	13	33	26	0.53	1.4	87
male	73	21	11	35	38	0.83	1.6	60
female	73	24	11	31	64	0.41	1.6	68.5
female	73	30	5	36	26	0.74	3.4	38
male	72	24	11	49	52	0.79	2.8	63
female	72	21	15	31	62	0.72	1.5	69
female	72	20	18	29	67	0.84	2.5	65
female	72	18	13	35	58	0.82	1.6	62.5
female	72	18	16	34	58	0.41	3.2	63
female	72	20	15	35	31	0.72	1.5	78.5
male	72	23	12	30	36	0.82	3.2	62.5
female	72	19	12	27	66	0.53	2.4	68
male	72	24	11	39	48	0.45	2.3	62.5
male	72	18	12	37	46	0.42	2.4	63
male	72	28	8	36	53	0.41	2.4	62.5
female	72	26	18	42	35	0.35	3.6	41.5
female	72	29	10	48	56	0.65	3.4	44.5
female	71	21	6	34	34	0.43	1.8	63
female	71	17	15	35	53	0.44	2.6	62.5
female	71	19	12	36	24	0.46	1.5	67.5
male	71	24	9	36	25	0.82	3.2	67
female	71	25	8	48	33	0.5	2.5	85
female	70	24	11	36	62	0.45	1.4	67.5
female	69	16	17	30	64	0.83	1.3	66
male	68	14	14	42	28	0.52	1.4	67.5
male	68	18	8	38	56	0.68	1.6	56.5
male	67	21	10	43	68	0.82	1.6	68
female	66	23	6	47	75	0.26	1.5	72.5
male	66	15	18	31	23	0.13	3.4	66.5
female	65	19	14	37	35	0.82	1.6	67.5
female	65	22	12	40	15	0.58	2.7	90
male	65	16	9	35	26	0.65	1.5	54
male	65	26	8	42	65	1.12	3.6	78
female	64	19	8	35	26	0.72	1.2	72.5
male	64	23	16	36	16	0.45	2.6	68
female	64	24	16	27	18	0.53	1.2	85
female	63	18	15	33	15	0.43	2.5	68
male	63	21	11	34	35	0.26	2.8	66
female	63	20	11	26	16	0.54	2.6	51
male	62	18	9	36	38	0.45	2.6	64
male	62	22	13	30	36	0.41	2.5	83
male	62	22	8	38	32	0.53	2.6	77.5
female	62	18	10	39	29	0.65	5.3	83
male	61	18	11	42	47	0.46	2.5	62.5
male	61	21	10	32	35	0.72	1.4	60.5
male	61	18	10	35	52	0.44	2.6	77.5
female	60	19	8	31	41	0.48	1.3	57.5

## Sheet: Observation Group
Gender	Age	BMI	White blood cell counts	albumin	CRP	procalcitonin	PTEN	Progranulin	ending
female	86	21	14	25	54	0.82	3.2	84	survival
male	85	20	12	23	55	1.64	3.6	61.5	survival
male	85	20	18	28	53	0.73	2.4	69	survival
female	85	16	12	25	62	0.64	3.5	69	survival
male	85	24	24	26	76	0.66	3.4	78	survival
male	85	20	11	27	96	0.56	2.8	78.5	deceased
male	84	23	17	26	58	0.62	1.8	67.5	survival
male	84	14	18	30	56	0.83	3.6	91.5	deceased
male	83	23	15	21	46	0.65	2.5	67	survival
female	83	20	16	26	21	0.75	3.9	99	survival
male	82	21	12	34	85	1.45	2.8	79.5	survival
male	82	21	24	26	57	0.65	3.4	89.5	deceased
female	81	22	16	24	47	0.52	2.6	69.5	survival
female	81	17	14	32	45	0.85	2.7	64	survival
male	81	21	15	22	100	0.85	3.6	88	deceased
male	80	23	11	38	34	0.63	3.4	74.5	survival
male	80	16	16	35	67	0.56	2.9	74.5	survival
male	80	25	20	33	86	0.68	2.9	81.5	survival
female	79	14	14	31	90	0.84	3.6	93.5	deceased
male	78	21	13	24	75	0.65	3.6	79	survival
male	78	17	23	29	110	0.86	3.5	94	deceased
female	78	22	15	23	100	0.83	3.5	89	deceased
male	77	23	22	30	111	0.45	4.9	91.5	deceased
male	77	14	13	26	96	0.56	2.3	89.5	deceased
male	77	19	13	21	61	0.52	3.8	89	deceased
female	76	24	12	24	66	0.56	2.7	79	survival
female	76	20	22	36	78	0.81	3.2	76.5	survival
male	76	20	16	20	84	0.87	3.4	73	survival
male	76	21	12	40	82	0.83	2.5	66	survival
male	76	19	16	30	88	0.83	2.6	86.5	deceased
male	75	22	14	30	64	0.83	2.8	78	survival
male	75	20	15	23	33	0.86	3.6	74.5	survival
female	75	22	13	35	98	0.83	3.6	91.5	deceased
male	75	19	11	30	98	0.46	4.8	77.5	deceased
male	75	16	12	27	86	0.83	3.4	94	deceased
male	75	20	12	29	83	0.98	3.3	94.5	deceased
male	75	20	15	26	81	0.89	3.5	88	deceased
male	75	21	24	32	62	0.86	3.4	88.5	deceased
female	74	20	13	32	63	0.56	2.5	82.5	survival
male	74	23	15	26	82	0.8	2.7	76.5	survival
male	74	15	14	22	78	0.68	2.6	79	survival
female	74	24	18	25	101	0.98	8.6	88	deceased
male	74	18	12	23	88	1.73	2.8	71.5	deceased
male	74	18	12	28	83	0.82	3.5	94	deceased
male	74	23	22	31	78	1.81	3.6	76	deceased
female	74	24	16	32	78	0.65	3.6	72.5	deceased
female	73	18	15	34	86	0.86	3.5	78.5	survival
male	73	23	13	29	88	0.56	3.8	92.5	deceased
female	72	16	10	22	61	1.46	2.8	62.5	survival
male	72	16	14	32	52	0.52	2.3	84	survival
female	72	16	12	24	26	0.82	3.2	73	survival
female	72	24	16	24	81	0.83	2.9	62.5	survival
male	72	21	14	25	88	0.48	3.4	78	survival
male	72	25	13	31	88	0.78	3.4	94	deceased
female	72	26	23	28	81	0.99	3.4	72.5	deceased
female	72	14	16	31	63	0.68	3.6	89	deceased
female	72	23	11	22	67	0.73	3.4	71.5	deceased
male	71	18	13	31	58	1.6	2.9	73.5	survival
female	71	15	12	23	82	0.59	2.5	68	survival
male	71	19	24	37	79	0.65	3.6	67.5	survival
male	71	19	11	31	87	0.84	2.7	69	survival
male	71	23	18	25	81	1.01	8.3	71.5	deceased
male	70	21	12	32	88	1.46	2.9	62.5	survival
female	70	24	15	24	88	0.89	3.5	91.5	deceased
male	69	22	14	32	63	0.83	2.4	74.5	survival
male	68	20	20	25	52	0.83	3.7	89	survival
female	68	22	13	34	24	0.83	2.7	68	survival
female	67	20	12	35	66	0.83	2.6	62.5	survival
male	67	19	8	25	90	1.76	4.6	91.5	deceased
male	67	21	16	26	78	0.86	3.6	104	deceased
female	66	21	14	30	45	0.86	2.8	69	survival
male	66	26	15	24	97	1.65	3.5	92.5	deceased
female	66	14	10	23	96	0.81	3.6	88	deceased
female	65	20	18	31	63	0.84	2.9	73.5	survival
male	65	20	16	22	96	1.23	6.5	86.5	deceased
female	64	17	16	32	61	0.65	2.6	68.5	survival
male	64	19	18	24	113	0.96	2.5	94	deceased
female	64	22	18	30	65	0.76	3.5	88	deceased
male	63	24	21	23	55	1.86	3.5	78	survival
male	63	19	12	23	60	0.71	2.1	77	survival
male	63	22	13	24	52	0.83	3.6	79	survival
male	63	21	22	23	76	0.89	3.4	78	survival
male	63	25	13	26	88	0.83	3.5	94	deceased
male	63	24	22	26	87	1.86	4.5	93	deceased
female	63	22	15	32	81	1.63	3.5	80.5	deceased
female	62	22	16	26	53	0.86	3.5	97	survival
male	62	18	20	34	82	0.83	3.9	66	survival
male	62	19	11	36	67	0.56	2.5	64	survival
female	61	14	22	30	52	0.72	2.3	69	survival
female	61	14	19	36	89	1.59	3.6	83.5	survival

## Sheet: Survival Group
Gender	Age	BMI	White blood cell counts	albumin	CRP	procalcitonin	PTEN	Progranulin
female	86	21	14	25	54	0.82	3.2	84
male	85	20	12	23	55	1.64	3.6	61.5
male	85	20	18	28	53	0.73	2.4	69
female	85	16	12	25	62	0.64	3.5	69
male	85	24	24	26	76	0.66	3.4	78
male	84	23	17	26	58	0.62	1.8	67.5
male	83	23	15	21	46	0.65	2.5	67
female	83	20	16	26	21	0.75	3.9	99
male	82	21	12	34	85	1.45	2.8	79.5
female	81	22	16	24	47	0.52	2.6	69.5
female	81	17	14	32	45	0.85	2.7	64
male	80	23	11	38	34	0.63	3.4	74.5
male	80	16	16	35	67	0.56	2.9	74.5
male	80	25	20	33	86	0.68	2.9	81.5
male	78	21	13	24	75	0.65	3.6	79
female	76	24	12	24	66	0.56	2.7	79
female	76	20	22	36	78	0.81	3.2	76.5
male	76	20	16	20	84	0.87	3.4	73
male	76	21	12	40	82	0.83	2.5	66
male	75	22	14	30	64	0.83	2.8	78
male	75	20	15	23	33	0.86	3.6	74.5
female	74	20	13	32	63	0.56	2.5	82.5
male	74	23	15	26	82	0.8	2.7	76.5
male	74	15	14	22	78	0.68	2.6	79
female	73	18	15	34	86	0.86	3.5	78.5
female	72	16	10	22	61	1.46	2.8	62.5
male	72	16	14	32	52	0.52	2.3	84
female	72	16	12	24	26	0.82	3.2	73
female	72	24	16	24	81	0.83	2.9	62.5
male	72	21	14	25	88	0.48	3.4	78
male	71	18	13	31	58	1.6	2.9	73.5
female	71	15	12	23	82	0.59	2.5	68
male	71	19	24	37	79	0.65	3.6	67.5
male	71	19	11	31	87	0.84	2.7	69
male	70	21	12	32	88	1.46	2.9	62.5
male	69	22	14	32	63	0.83	2.4	74.5
male	68	20	20	25	52	0.83	3.7	89
female	68	22	13	34	24	0.83	2.7	68
female	67	20	12	35	66	0.83	2.6	62.5
female	66	21	14	30	45	0.86	2.8	69
female	65	20	18	31	63	0.84	2.9	73.5
female	64	17	16	32	61	0.65	2.6	68.5
male	63	24	21	23	55	1.86	3.5	78
male	63	19	12	23	60	0.71	2.1	77
male	63	22	13	24	52	0.83	3.6	79
male	63	21	22	23	76	0.89	3.4	78
female	62	22	16	26	53	0.86	3.5	97
male	62	18	20	34	82	0.83	3.9	66
male	62	19	11	36	67	0.56	2.5	64
female	61	14	22	30	52	0.72	2.3	69
female	61	14	19	36	89	1.59	3.6	83.5

## Sheet: Deceased Group
Gender	Age	BMI	White blood cell counts	albumin	CRP	procalcitonin	PTEN	Progranulin
male	85	20	11	27	96	0.56	2.8	78.5
male	84	14	18	30	56	0.83	3.6	91.5
male	82	21	24	26	57	0.65	3.4	89.5
male	81	21	15	22	100	0.85	3.6	88
female	79	14	14	31	90	0.84	3.6	93.5
male	78	17	23	29	110	0.86	3.5	94
female	78	22	15	23	100	0.83	3.5	89
male	77	23	22	30	111	0.45	4.9	91.5
male	77	14	13	26	96	0.56	2.3	89.5
male	77	19	13	21	61	0.52	3.8	89
male	76	19	16	30	88	0.83	2.6	86.5
female	75	22	13	35	98	0.83	3.6	91.5
male	75	19	11	30	98	0.46	4.8	77.5
male	75	16	12	27	86	0.83	3.4	94
male	75	20	12	29	83	0.98	3.3	94.5
male	75	20	15	26	81	0.89	3.5	88
male	75	21	24	32	62	0.86	3.4	88.5
female	74	24	18	25	101	0.98	8.6	88
male	74	18	12	23	88	1.73	2.8	71.5
male	74	18	12	28	83	0.82	3.5	94
male	74	23	22	31	78	1.81	3.6	76
female	74	24	16	32	78	0.65	3.6	72.5
male	73	23	13	29	88	0.56	3.8	92.5
male	72	25	13	31	88	0.78	3.4	94
female	72	26	23	28	81	0.99	3.4	72.5
female	72	14	16	31	63	0.68	3.6	89
female	72	23	11	22	67	0.73	3.4	71.5
male	71	23	18	25	81	1.01	8.3	71.5
female	70	24	15	24	88	0.89	3.5	91.5
male	67	19	8	25	90	1.76	4.6	91.5
male	67	21	16	26	78	0.86	3.6	104
male	66	26	15	24	97	1.65	3.5	92.5
female	66	14	10	23	96	0.81	3.6	88
male	65	20	16	22	96	1.23	6.5	86.5
male	64	19	18	24	113	0.96	2.5	94
female	64	22	18	30	65	0.76	3.5	88
male	63	25	13	26	88	0.83	3.5	94
male	63	24	22	26	87	1.86	4.5	93
female	63	22	15	32	81	1.63	3.5	80.5
